# Supplementary material for: Impact of Blood Type and Administration Timing on Therapeutic Outcomes of Immune Checkpoint Inhibitors for Patients with Lung Cancer in the Chinese Alpine Region
Source: Cancers (Basel). 2026 May 2;18(9):1469. doi: 10.3390/cancers18091469 (PMC13162769; doi:10.3390/cancers18091469)
Supplement: Supplementary file 1 [file cancers-18-01469-s001.zip]

Archive with 1 entries (1 files):
- cancers-4244788-supplementary.pdf
